# Supplementary material for: ADAR1 expression is associated with cervical cancer progression and negatively regulates NK cell activity
Source: JCI Insight. 2025 Jul 8;10(13):e190244. doi: 10.1172/jci.insight.190244 (PMC12288899; doi:10.1172/jci.insight.190244)
Supplement: Supporting data values [file jciinsight-10-190244-s024.xlsx]

## Sheet: Fig. 1C
PATIENT	ADAR1 mRNA (fold increase)
ctr (pt. 1)	1
ctr (pt. 2)	0.783169
ctr (pt. 3)	1.19675
L-SIL (pt. 1)	2.06055
L-SIL (pt. 2)	1.33099
L-SIL (pt. 3)	0.369989
CC (pt.1)	620.075
CC (pt.2)	3608.13

## Sheet: Fig. 2C
PATIENT		ADAR1			PATIENT	LSIL	ADAR1				PATIENT	ADAR1
	INVASIVE CARCINOMAS						% cell pos	NUC %	CYT %			INVASIVE+HSIL
	% cell pos	NUC %	CYT %		13		80	80	40			% cell pos	NUC %	CYT %
1	60	80	40		15		80	80	20		1	60	80	40
2	80	65	80		11		70	60	80		2	80	65	80
	30	10	30		12		70	60	80			30	10	30
3	60	50	80		10		65	65	65		3	60	50	80
4	80	80	60		17		60	70	40		4	80	80	60
5	30	15	30		14		50	60	40		5	30	15	30
6	80	80	70		16		50	60	10		6	80	80	70
7	45	30	60		1		45	50	30		7	45	30	60
8	70	30	70		2		45	50	30		8	70	30	70
9	80	60	80		4		40	40	40		9	80	60	80
10	40	70	30		5		40	40	20		10	40	70	30
11	60	60	60		7		40	40	60		11	60	60	60
12	40	30	40		8		40	60	80		12	40	30	40
13	90	30	90		3		35	40	30		13	90	30	90
	40	40	25		6		30	20	30			40	40	25
15	80	80	80		9		30	20	30		15	80	80	80
17	10	5	10			MEDIA	51.1765	52.6471	42.6471		17	10	5	10
18	70	20	70			SD	16.5387	17.6881	22.2288		18	70	20	70
19	55	40	60			SE	4.01123	4.28999	5.39127		19	55	40	60
	90	90	90									90	90	90
20	10	0	10		PATIENT	HSIL	ADAR1				20	10	0	10
21	80	20	80				% cell pos	NUC %	CYT %		21	80	20	80
	70	20	70		1		80	10	70			70	20	70
22	60	30	60		4		65	80	55		22	60	30	60
23	40	60	40		2		45	15	40		23	40	60	40
24	90	40	90		3		45	20	40		24	90	40	90
25	70	40	70		5		80	20	80		25	70	40	70
27	70	75	65		1		70	35	70		27	70	75	65
	50	50	20		2		70	50	60			50	50	20
28	45	40	30		4		70	40	60		28	45	40	30
	30	30	30		6		50	10	60			30	30	30
29	60	60	60		3		45	15	40		29	60	60	60
30	60	70	70			MEDIA	62	29.5	57.5		30	60	70	70
31	40	20	60			SD	14.3759	22.2923	13.994		31	40	20	60
32	40	0	40			SE	4.54606	7.04943	4.42531		32	40	0	40
33	40	10	60								33	40	10	60
34	80	80	80								34	80	80	80
35	90	90	90								35	90	90	90
	30	12.5	30									30	12.5	30
36	60	40	60								36	60	40	60
37	60	40	70								37	60	40	70
MEDIA	57.6829	43.7195	57.0732								HSIL	80	10	70
SD	21.5956	26.3102	23.0211								HSIL	65	80	55
SE	3.37267	4.10896	3.59529								HSIL	45	15	40
											HSIL	45	20	40
											HSIL	80	20	80
											HSIL	70	35	70
											HSIL	70	50	60
											HSIL	70	40	60
											HSIL	50	10	60
											HSIL	45	15	40
											MEDIA	58.5294	40.9314	57.1569
											SD	20.3296	25.995	21.4302
											SE	2.84672	3.64003	3.00083

## Sheet: FIG. 2D-E
FIG. 2D					FIG. 2E
	ADAR1+ CELLS					ADAR1+ CELLS (CD56<5)
	G2	G3				G2	G3
	60	80				60	80
	80	60				80	60
	30	80				30	80
	45	70				45	70
	40	60				40	40
	10	40				10	80
	55	90				55	70
	10	80				10	80
	40	70				40	45
	90	80				90	60
	70	60				40	40
	70	45					80
	40	60					90
		60					60
		40					60
		40
		80
		90
		60
		60

## Sheet: FIG. 3B-C-D 
NORMAL MUCOSA
	Pz.5	Pz.24	Pz.29	Pz.37	Pz.49	Pz.52	Pz.57	Pz.58	Pz.62	Pz.68	Pz.69	Pz.71	Pz.73	Pz.74	Pz.75	Pz.79	Pz.83	Pz.88	Pz.89	Pz.90	Pz.95	Pz.101	Pz.102	Pz.107	Pz.108	Pz.109	Pz.110	Pz.111	Pz.115	Pz.118	Pz.119	Pz.120	Pz.123	Pz.125	Pz.127	MEDIA
%CD45+	17.1	61.9	13.5	69.9	17.4	21.5	59	8.18	10.7	1.31	17.2	10.3	24.8	0.49	8.16	8.11	79	33.6	96.3	86.3	5.42	16.1	24.5	8.04	25.2	53.8	22.4	57.6	47.7	37	37.8	52.8	26.9	40.5	15	31.8717
%CD7+	4.85	4.09	6.12	8.59	4.54	3	23.3	3.76	8.11	9.95	11.2	7.22	5.29	9.96	8.36	4.37	13.3	14.5	17.6	9.35	27.6	4.45	2.94	12.6	8.25	6.15	2.6	2.11	7.7	2.69	2.92	2.29	2.13	1.66	5.75	7.69429
%CD56+	73.8	92.2	91.6	79.8	69	75.9	95.9	30.5	88.2	30.2	72	37.3	77.6	73.9	73.7	81.1	38.1	85	34.4	64.3	16.9	75.8	73.9	82.6	46.5	68.8	80.4	63.1	41.07	0	0	0	35.87			59.0739
%CD56-	25.5	6.74	8.16	20.2	31	24.1	4.13	69.5	11.8	72.1	28	62.7	22.4	26.1	26.3	18.9	61.9	15	65.6	35.7	83.1	22.2	23.9	17.4	54	26.2	19	35.7	58.91	0	0	0	64.17			31.5276
LSIL	Pz.42	Pz.19	Pz.56	Pz.61	Pz.76	Pz.81	Pz.91	Pz.104	Pz.121	Pz.128	Pz. 130	MEDIA
%CD45	1.89	46.2	59.3	37.5	17.4	35.2	91.3	82.4	4.36	51.3	52.2	43.55
%CD7	13.1	2.82	2.21	3.94	3.96	15.6	14.2	5.43	11.6	0	3.23	6.91727
%CD56+	90.7	77.6	73.2	61.9	66.2	87.1	27.2	76	16.38		61.9	63.818
%CD56-	9.34	21.7	26.8	36.4	33.8	12.9	72.8	24.5	83.52		38.1	35.986
HSIL/INVASIVE CARCINOMA	Pz.1	Pz.7	Pz.13	Pz.15	Pz.20	Pz.39	Pz.40	Pz.41	Pz.51	Pz.59	Pz.86	Pz. 78	Pz. 80	Pz.30	Pz.48	Pz.98	Pz.122	Pz.129	Pz.131	Pz.133	MEDIA
%CD45	86.8	67.1	44.3	42.2	40.4	62.9	18	26.6	61.8	21.2	49.3	8.11	22.3	43.3	36.3	31.2	31.5	12.8	35	6.1	37.3605
%CD7	6.22	2.73	5.93	1.3	2.33	2.27	1.89	3.65	2.39	2.61	13.6	4.37	1.5	2.12	1.07	1.98	1.7	0	2.85	8.64	3.4575
%CD56+	86.7	54.1	99.5	86.6	72.3	59.6	62.4	37.7	75.2	64.5	52.3	81.1	89.6	55	90.8	62.4	0		37	45.1	63.7842
%CD56-	13.2	43.5	0.54	12.8	27.7	40.2	36.9	62.3	24.8	35.5	47.7	18.9	10.4	45	9.06	36.1	0		63	54.9	30.6579

## Sheet: FIG. 3F 
NORMAL MUCOSA	Pz.49	Pz.29	Pz.52	Pz.57	Pz.58	Pz.62	Pz.69	Pz.71	Pz.79	Pz.88	Pz.92	Pz.102	Pz.109	Pz.110	Pz.111	Pz.115	MEDIA
%CD56+CD103-	45.8	31.5	45.1	99.4	85.4	46.1	29.2	15.2	30.8	28.5	2.27	17.1	50.4	32.1	7.27	39.8	37.8713
%CD56+CD103+	9.47	51.7	6.64	0	0	8.68	10.1	4.55	23.9	50.5	15.9	8.54	22.7	54.2	5.45	1.26	17.0994
%CD56-CD103+	3.83	5.36	1.75	0	0	1.83	1.87	0	13.5	7.66	36.4	2.44	4.99	2.98	6.36	1.08	5.62812
%CD56-CD103-	40.8	9.09	46.2	0	0	43.8	58.6	80.3	32.2	14	45.5	72	22.7	10.5	80	57.8	38.3431
LSIL	Pz.56	Pz.61	Pz.76	Pz.72	Pz.19	Pz.81	Pz. 130	MEDIA
%CD56+CD103-	50	25.1	0	0	22.5	6.47	43.5	21.0814
%CD56+CD103+	2.17	2.99	0	0	37.2	71.2	18.4	18.8514
%CD56-CD103+	2.17	12	0	0	5.51	16.5	10.8	6.71143
%CD56-CD103-	43.5	59.9	97.7	90.4	34.8	6.47	27.2	51.4243
HSIL/INVASIVE CARCINOMA	Pz.20	Pz.13	Pz.15	Pz.30	Pz.51	Pz.48	Pz.41	Pz.40	Pz.86	Pz.98	MEDIA
%CD56+CD103-	36	52.3	70.9	15.9	54.1	18.9	14.1	22.3	27.7	10.8	32.3
%CD56+CD103+	12.5	45.7	11.5	37	20.1	56.2	23.1	24.7	5.3	53.4	28.95
%CD56-CD103+	10.6	0.62	6.79	8.4	3.42	18.7	48.4	30	46.3	15.6	18.883
%CD56-CD103-	40.5	1.2	10.8	37.9	22.4	6.44	14.7	21.6	20.7	19.2	19.544

## Sheet: FIG. 4 NORMAL MUCOSA
	NORMAL MUCOSA
	CD56+CD103-	NKp46	CD127	CD16	CD49a	CD94	NKG2D	Tigit	T-bet	KIR	EOMES	NKp44	GnzA	GnzB	GnzK	NKp80	NKp30			CD56+CD103+	NKp46	CD127	CD16	CD49a	CD94	NKG2D	Tigit	T-bet	KIR	EOMES	NKp44	GnzA	GnzB	GnzK	NKp80	NKp30
Pz.49		120	649	1420	328	567	89.4	136	274		701								Pz.49		371	231	208	1163	1529	161	154	230		516
Pz.29			-380	22749	717	1406					4254								Pz.29			-100	448	2131	1860					5238
Pz.52				2984	158	375			414	2117	417								Pz.52				3457	734	798			146	2823	762
Pz.57		185	-155	16824		1624	180	229	1371		1784								Pz.57
Pz.58			-43.6	829	377	99.4			486	3578	387								Pz.58
Pz.62			2.37	12857	165	2363			637		501	279	1210	3127	126	289			Pz.62			300	1006	3791	4114			303		450	428	2942	1922	192	229
Pz.69			-221	6949	532	1201			1291		1397	201	2496	5492	425	187			Pz.69			-88.3	803	1973	1482			504		1255	152	159	3815	643	-9.21
Pz.71			65.5	10621	75.4	826			687		889	242	1945	2844	0	312			Pz.71			371	129	1585	1411			140		1881	194	572	3889	363	214
Pz.79				129	2132	1638			353	842	709	80.2							Pz.79				153	2274	1071			323	576	721	217
Pz.85																			Pz.85
Pz.88				209	1471	1396			570		1540	161	1585	485	182				Pz.88				145	537	2834			558		1618	114	1447	615	225
Pz.92				-28.2	540	1134		230	273		631	59.1	1758	697	624				Pz.92				19.3	2867	874		61.1	589		488	189	1492	4815	17.5
Pz.102					444			135	373	855	187								Pz.102					1503			63.1	160	221	96.6
Pz.109		155		4221		642		104		634		53				273	125		Pz.109		259		406		1019		89.4		206		27				191	103
Pz.110		291		135		743		54.1	302	177		111				73.7	162		Pz.110		306		62.1		734		70.4	217	165		52.5				65.5	118
Pz.111		158		1674		942		365	761	809		112				181	338		Pz.111		387		46.2		873		211	407	34.4		64.6				137	192
Pz.115		321				72.1		238	3024	392	1214	189				317	465		Pz.115
	CD56-CD103+	NKp46	CD127	CD16	CD49a	CD94	NKG2D	Tigit	T-bet	KIR	EOMES	NKp44	GnzA	GnzB	GnzK	NKp80	NKp30			CD56-CD103-	NKp46	CD127	CD16	CD49a	CD94	NKG2D	Tigit	T-bet	KIR	EOMES	NKp44	GnzA	GnzB	GnzK	NKp80	NKp30
Pz.49		299	385	234	437	530	127	151	207		614								Pz.49		148	105	464	259	125	73	91.6	178		664
Pz.29			-59.1	242	418	307					2761								Pz.29			-376	25246	156	806					4118
Pz.52				-40.4	452	954			82.3	3298	226								Pz.52				1271	65.8	285			189	1119	174
Pz.57																			Pz.57
Pz.58																			Pz.58
Pz.62			355	65.8	905	299			90.1		208	395	111	1002	137	211			Pz.62			7	12753	54.6	1197			644		415	218	1219	2820	90.3	279
Pz.69			-79.6	308	677	949			478		888	217	248	1951	223	201			Pz.69			-352	10289	76.1	555			1589		1148	219	3342	5666	187	328
Pz.71																			Pz.71			-89.5	25812	87.6	479			940		989	145	2235	2628	196	375
Pz.79				20.7	1778	636			219	795	540	193							Pz.79				503	171	312			169	374	150	99.8
Pz.85				129	1865	1141			135	485	702								Pz.85				3205	502	1535			464	2169	934
Pz.88				81.2	1445	860			425		1036	281	1309	416	178				Pz.88				770	278	494			688		758	263	1143	718	176
Pz.92				22.5	699	928		163	272		353	233	1602	721	104				Pz.92				2052	141	600		245	736		479	147	2802	16069	249
Pz.102					107			224	36.6	102	335								Pz.102					41			111	488	561	217
Pz.109		129		1803		666		202		475		177				105	263		Pz.109		106		10466		378		133		583		79.9				226	101
Pz.110		138		110		303		78.4	130	213		78.9				35.8	69		Pz.110		99.8		521		175		81	453	386		132				163	119
Pz.111		-68.6		572		548		249	385	694		92.5				94.9	167		Pz.111		85.8		3302		297		264	990	708		162				157	229
Pz.115																			Pz.115		221				51.8		240	3575	213	1211	189				265	420

## Sheet: FIG. 4 LSIL 
	LSIL
	CD56+CD103-	CD127	CD16	CD49a	CD94	Tigit	T-bet	KIR	EOMES	NKp44	GnzA	GnzB	GnzK	NKp80	CD57	NKp30	CCR6			CD56+CD103+	CD127	CD16	CD49a	CD94	Tigit	T-bet	KIR	EOMES	NKp44	GnzA	GnzB	GnzK	NKp80	CD57	NKp30	CCR6
Pz.56		-29.1	17102	130	1373					98.9					17903				Pz.56		-264	2219	726	1902					203					35.3
Pz.61		-131	11756	313	676		1104		839	45.4	1310	3009	118	139					Pz.61		-40.9	3452	517	1627		556		1222	100	1225	1267	316	244
Pz.81			68.5	1984	927		424		2108		6408	989	655	116					Pz.81			66.4	5009	1712		496		2665		3390	422	250	16
Pz.19		33.8	553	62.6	2950		888		1326	450							267		Pz.19		-222	627	24.8	2301		626		1519	240							54
Pz.130			426		3705	206	1977		1061		1855	558	566			185			Pz.130			240		1830	514	920	-54.1	827		3057	371	234			446
	CD56-CD103+	CD127	CD16	CD49a	CD94	Tigit	T-bet	KIR	EOMES	NKp44	GnzA	GnzB	GnzK	NKp80	CD57	NKp30	CCR6			CD56-CD103-	CD127	CD16	CD49a	CD94	Tigit	T-bet	KIR	EOMES	NKp44	GnzA	GnzB	GnzK	NKp80	CD57	NKp30	CCR6
Pz.56		225	7497	411	1512					322					103				Pz.56		-23.5	14099	80.5	481					172					11997
Pz.61		9.08	584	1367	1193		271		577	143	442	983	183	41.8					Pz.61		-90.6	9602	58.9	480		945		758	63.3	1249	3259	124	249
Pz.81			21.4	2990	1093		410		1839		2489	277	227	99.8					Pz.81			142	1403	702		453		2176		3033	548	159	62.1
Pz.19		-161	124	46.9	1316		374		862	262							54.1		Pz.19		-117	1045	120	385		512		966	513							271
Pz.130			176		930	325	667	11.7	449		2036	107	252			285			Pz.130			187		769	141	642		264		1087	73.5	206			150

## Sheet: FIG. 4 HSIL+INVASIVE CA. 
HSIL/INVASIVE CARCINOMA
	CD56+CD103-	NKp46	CD127	CD16	CD69	CD49a	CD94	NKG2D	Tigit	T-bet	EOMES	NKp44	GnzA	GnzB	GnzK			CD56+CD103+	NKp46	CD127	CD16	CD69	CD49a	CD94	NKG2D	Tigit	T-bet	EOMES	NKp44	GnzA	GnzB	GnzK
Pz.20			45.3	440		129	3816			665	1269	226					Pz.20			-163	1843		529	3997			3827	1197	799
Pz.13			574	141		1701	2729			233	810						Pz.13			678	264		2046	3616			484	902
Pz.15			-3.58	1034		5079	2325			834	769						Pz.15			-310	15728		497	1029			1798	1194
Pz.30		284	-155	2196	260	2527	4048	1287	1826	2455	3332						Pz.30		458	-163	2103	320	5856	4576	1360	1959	2412	2723
Pz.51			8597			272	1023			1106	1134						Pz.51			405			2347	1664			607	1332
Pz.48		171	5.03	351	5526	2073	1690	267	664	846	1000						Pz.48		197	-82.2	51.1	6335	2153	1733	276	545	762	936
Pz.41			-177	68.1	3107	1860	12215	56.5	372	686	698						Pz.41			-218	94.2	3637	1346	2369	88.8	162	531	593
Pz.86				1641		3238	3019			496	666	659	5700	685	199		Pz.86				3380		1558	2341			866	578	350	4628	931	216
Pz.40		67.7	1695	848	1152	272	1470	189	466	508	1289						Pz.40		169	122	529	4571	1388	2200	124	185	379	759
Pz.98						376	937		39		523	5.94	590	967	225		Pz.98						857	769		264		360	900	838	391	0
	CD56-CD103+	NKp46	CD127	CD16	CD69	CD49a	CD94	NKG2D	Tigit	T-bet	EOMES	NKp44	GnzA	GnzB	GnzK			CD56-CD103-	NKp46	CD127	CD16	CD69	CD49a	CD94	NKG2D	Tigit	T-bet	EOMES	NKp44	GnzA	GnzB	GnzK
Pz.20			-67	311		613	2526			452	1282	432					Pz.20			84	1691		58.5	740			751	795	336
Pz.13			4.58	58.7		717	1057			133	629						Pz.13			61.9	145		444	577			396	883
Pz.15			-28.9	1272		5038	2142			571	679						Pz.15			-382	26698		697	878			1451	1264
Pz.30		287	-136	1797	304	4136	3002	1096	1573	1964	3025						Pz.30		83.6	-120	813	474	593	604	388	859	1427	3480
Pz.51			103			1585	436			437	721						Pz.51			5089			80.1	231			539	498
Pz.48		133	-19.2	5.79	6655	1262	1755	291	511	492	1079						Pz.48		123	0.062	192	3559	857	1081	209	495	495	1077
Pz.41			-101	83.3	3600	762	1129	88.4	173	277	468						Pz.41			-108	94.8	2472	1364	1235	51.4	327	520	705
Pz.86				874		2255	1589			411	395	614	2257	376	134		Pz.86				6747		333	926			803	625	370	1216	751	95.6
Pz.40		143	-30.4	570	6268	322	268	120	366	334	747						Pz.40		64	108	1033	2135	37.6	227	217	116	291	1512
Pz.98						937	489		183		402	5.93	545	368	100		Pz.98						636	416		56.9		255	87.8	403	545	73.1

## Sheet: FIG. 5C
	no IFNbeta					with IFNbeta					no IFNbeta					with IFNbeta
	EXP 1	EXP 2	EXP 3	EXP 4		EXP 1	EXP 2	EXP 3	EXP 4		EXP 1	EXP 2	EXP 3	EXP 4		EXP 1	EXP 2	EXP 3	EXP 4			MEDIA		SD		SE
Elapsed	sictr	sictr	sictr	sictr		sictr	sictr	sictr	sictr		siADAR1	siADAR1	siADAR1	siADAR1		siADAR1	siADAR1	siADAR1	siADAR1		Elapsed	siCtrl	siADAR1	siCtrl	siADAR1	siCtrl	siADAR1
0	1	1	1	1		1	1	1	1		1	1	1	1		1	1	1	1		0	1	1	0	0	0	0
1	2.97405	2.04216	1.58222	2.25141		4.39262	1.95813	1.32696	2.08885		2.83215	1.69605	1.52087	2.30634		2.88417	1.21545	1.12653	1.77846		1	2.21246	2.08885	0.579581	0.599077	0.259197	0.267916
2	6.56708	3.38454	2.6568	3.92939		7.29615	2.62745	1.61182	3.278		4.71496	2.67981	2.36542	4.00582		3.88395	1.08461	1.06108	2.14405		2	4.13445	3.4415	1.70348	1.10729	0.761819	0.495196
3	10.3212	5.07434	4.12129	7.05086		9.64958	3.20908	1.73473	4.5082		6.72797	3.76846	2.96958	7.27404		4.43296	0.890369	0.937143	2.52464		3	6.64192	5.18501	2.73953	2.13382	1.22516	0.954272
4	15.0889	7.0854	5.53432	11.0156		11.4609	3.52483	1.75302	5.10817		8.32662	4.94572	3.14114	10.4864		4.59238	0.815159	0.850527	2.9087		4	9.68103	6.72497	4.28011	3.30268	1.91412	1.477
5	18.5976	8.67033	6.65562	15.1675		12.342	3.67039	1.73712	5.71844		9.01034	5.87255	3.19664	13.3878		4.47709	0.791623	0.849771	3.21685		5	12.2728	7.86683	5.56516	4.38088	2.48881	1.95919
																						MEDIA IFNbeta		SD		SE
																					Elapsed	siCtrl+IFN-beta	siADAR1+IFN-beta	siCtrl	siADAR1+IFN-beta	siCtrl	siADAR1+IFN-beta
																					0	1	1	1	1	0	0
																					1	2.44164	1.75115	2.44164	1.75115	1.09193	0.783139
																					2	3.70336	2.04342	3.70336	2.04342	1.65619	0.913846
																					3	4.77539	2.19628	4.77539	2.19628	2.13562	0.982205
																					4	5.46174	2.29169	5.46174	2.29169	2.44256	1.02488
																					5	5.86698	2.33383	5.86698	2.33383	2.6238	1.04372
	no IFNbeta					with IFNbeta												with IFN beta
days	ctr SIHA (1) 5K / well (A2)	ctr SIHA (1) 5K / well (A3)	ctr SIHA (1) 5K / well (A4)	ctr SIHA (1) 5K / well (A5)	ctr SIHA (1) 5K / well (A6)	ctr SIHA (1) 5K / well IFN-B 1000 U/ml (A7)	ctr SIHA (1) 5K / well IFN-B 1000 U/ml (A8)	ctr SIHA (1) 5K / well IFN-B 1000 U/ml (A9)	ctr SIHA (1) 5K / well IFN-B 1000 U/ml (A10)	ctr SIHA (1) 5K / well IFN-B 1000 U/ml (A11)	ctr SIHA (1) 5K / well IFN-B 1000 U/ml (A12)			days	MEDIA	SD	SEM	MEDIA	SD	SEM
0	1	1	1	1	1	1	1	1	1	1	1			0	1	0	0	1	0	0
1	2.08401	2.04381	2.04322	2.05364	1.98613	1.88653	2.08991	2.00937	1.93954	1.88146	1.94196			1	2.04216	0.0354477	0.0158527	1.95813	0.0795023	0.0324567
2	3.41184	3.36252	3.37163	3.46238	3.31431	2.60752	2.82782	2.67591	2.55498	2.54026	2.55823			2	3.38454	0.0556528	0.0248887	2.62745	0.110035	0.0449216
3	5.02325	5.0141	5.04367	5.28092	5.00977	3.16399	3.46753	3.19299	3.20072	3.08678	3.14244			3	5.07434	0.116218	0.0519741	3.20908	0.133082	0.0543306
4	6.74027	6.81709	6.98755	7.62478	7.25731	3.54141	3.81838	3.5438	3.47508	3.2979	3.47242			4	7.0854	0.360958	0.161425	3.52483	0.169429	0.0691689
5	8.03237	8.26438	8.52033	9.50753	9.02705	3.65537	4.07077	3.73264	3.57416	3.28593	3.70344			5	8.67033	0.596328	0.266686	3.67039	0.253993	0.103692
	no IFNbeta					with IFNbeta												with IFN beta
days	siADAR1 SIHA (1) 5K / well (B2)	siADAR1 SIHA (1) 5K / well (B3)	siADAR1 SIHA (1) 5K / well (B4)	siADAR1 SIHA (1) 5K / well (B5)	siADAR1 SIHA (1) 5K / well (B6)	siADAR1 SIHA (1) 5K / well IFN-B 1000 U/ml (B7)	siADAR1 SIHA (1) 5K / well IFN-B 1000 U/ml (B8)	siADAR1 SIHA (1) 5K / well IFN-B 1000 U/ml (B9)	siADAR1 SIHA (1) 5K / well IFN-B 1000 U/ml (B10)	siADAR1 SIHA (1) 5K / well IFN-B 1000 U/ml (B11)	siADAR1 SIHA (1) 5K / well IFN-B 1000 U/ml (B12)			days	MEDIA	SD	SEM	MEDIA	SD	SEM
0	1	1	1	1	1	1	1	1	1	1	1			0	1	0	0	1	0	0
1	1.69699	1.79498	1.5727	1.69662	1.71898	1.15605	1.18614	1.25121	1.27067	1.21091	1.21772			1	1.69605	0.0798896	0.0357277	1.21545	0.0418136	0.0170703
2	2.71205	2.8173	2.51249	2.68605	2.67114	1.05143	1.05178	1.15489	1.12157	1.08664	1.04135			2	2.67981	0.109603	0.0490161	1.08461	0.045517	0.0185822
3	3.85582	3.71628	3.66852	3.87545	3.72622	0.843927	0.891443	0.971766	0.956738	0.843211	0.835131			3	3.76846	0.0916145	0.0409712	0.890369	0.0607674	0.0248082
4	4.4454	4.69017	5.29726	5.4057	4.89009	0.76684	0.838182	0.866774	0.890936	0.755932	0.772291			4	4.94572	0.404318	0.180816	0.815159	0.0576481	0.0235348
5	4.45149	5.31117	7.10778	7.18327	5.30903	0.751793	0.794642	0.833995	0.815926	0.716628	0.836754			5	5.87255	1.21408	0.542952	0.791623	0.0482549	0.0197

## Sheet: FIG. 5D
	no IFNbeta						with IFNbeta						no IFNbeta						with IFNbeta
	EXP 1	EXP 2	EXP 3	EXP 4			EXP 1	EXP 2	EXP 3	EXP 4			EXP 1	EXP 2	EXP 3	EXP 4			EXP 1	EXP 2	EXP 3	EXP 4				MEDIA		SD		SE
Elapsed	sictr	sictr	sictr	sictr	MEDIA		sictr	sictr	sictr	sictr	MEDIA		siADAR1	siADAR1	siADAR1	siADAR1	MEDIA		siADAR1	siADAR1	siADAR1	siADAR1	MEDIA		Elapsed	siscr	siADAR1	siscr	siADAR1	siscr	siADAR1
0	1	1	1	1	1		1	1	1	1	1		1	1	1	1	1		1	1	1	1	1		0	1	1	0	0	0	0
1	2.13324	2.01716	1.94192	1.58614	1.91961		2.13574	1.99149	1.07659	0.960835	1.54116		1.65373	1.57852	1.33634	1.46067	1.50731		1.57682	1.55834	0.929402	0.984414	1.26224		1	1.91961	1.50731	0.235831	0.13894	0.117916	0.0694702
2	3.46026	2.84885	3.15022	2.63377	3.02327		3.29257	2.6463	1.44042	1.11713	2.1241		2.85308	2.87611	1.66369	2.19335	2.39656		2.34297	2.22671	0.993808	1.05268	1.65404		2	3.02327	2.39656	0.360189	0.58217	0.180095	0.291085
3	4.4055	3.04606	3.64387	4.40505	3.87512		4.11336	2.7802	2.18179	1.56456	2.65998		4.33725	4.59774	2.61462	3.81795	3.84189		3.52854	3.2603	1.20694	1.37021	2.3415		3	3.87512	3.84189	0.659022	0.880046	0.329511	0.440023
4	4.65748		7.91491		6.2862		4.46749		3.54331		4.0054		4.65774		4.05595		4.35684		4.73428		1.4444		3.08934		4	6.2862	4.35684	2.30335	0.425534	1.15168	0.212767
5	4.70052		9.66702		7.18377		4.61132		4.9054		4.75836		4.81546		7.65742		6.23644		5.58117		2.19616		3.88866		5	7.18377	6.23644	3.51184	2.00957	1.75592	1.00479
																										MEDIA IFNbeta		SD		SE
																									Elapsed	siscr	siADAR1	siscr	siADAR1	siscr	siADAR1
																									0	1	1	1	1	0	0
																									1	1.54116	1.26224	1.54116	1.26224	0.770582	0.631122
																									2	2.1241	1.65404	2.1241	1.65404	1.06205	0.82702
																									3	2.65998	2.3415	2.65998	2.3415	1.32999	1.17075
																									4	4.0054	3.08934	4.0054	3.08934	2.0027	1.54467
																									5	4.75836	3.88866	4.75836	3.88866	2.37918	1.94433
	no IFNbeta						with IFNbeta												with IFN beta
days	scr CASKI (1) 5K / well (A1)	scr CASKI (1) 5K / well (A2)	scr CASKI (1) 5K / well (A3)	scr CASKI (1) 5K / well (A4)	scr CASKI (1) 5K / well (A5)	scr CASKI (1) 5K / well (A6)	scr CASKI (1) 5K / well INF B 1000 DIL (A7)	scr CASKI (1) 5K / well INF B 1000 DIL (A8)	scr CASKI (1) 5K / well INF B 1000 DIL (A9)	scr CASKI (1) 5K / well INF B 1000 DIL (A10)	scr CASKI (1) 5K / well INF B 1000 DIL (A11)	scr CASKI (1) 5K / well INF B 1000 DIL (A12)				MEDIA	SD	SEM	MEDIA	SD	SEM	days
0	1	1	1	1	1	1	1	1	1	1	1	1				1	0	0	1	0	0	0
1	2.11151	1.95983	2.02181	2.07847	1.74459	1.73531	1.11277	0.905325	0.948688	1.3785	1.17375	0.940526				1.94192	0.164765	0.0220177	1.07659	0.182264	0.074409	1
2	3.23192	3.21205	3.43176	3.59235	2.72632	2.70689	1.6228	1.04612	1.13382	2.08355	1.62407	1.13217				3.15022	0.363724	0.0486046	1.44042	0.406226	0.165841	2
3	4.95776	5.19576	5.41271	6.20538			2.64482	1.3004	1.44795	3.66127	2.49278	1.54351				5.4429	0.54121	0.0723223	2.18179	0.918992	0.375177	3
4		7.29093	7.46513	9.20132	7.88897	7.72822	4.9819	2.06444	2.3481	5.89589	3.97296	1.99655				7.91491	0.75532	0.100934	3.54331	1.66113	0.678154	4
5		8.34879	8.43229	10.3602	10.72	10.4738	8.11163	3.2364	4.01226	7.51627	4.65299	1.90286				9.66702	1.17287	0.156731	4.9054	2.43962	0.99597	5
	no IFNbeta						with IFNbeta												with IFN beta
days	siADAR1 CASKI (1) 5K / well (B2)	siADAR1 CASKI (1) 5K / well (B3)	siADAR1 CASKI (1) 5K / well (B4)	siADAR1 CASKI (1) 5K / well (B5)	siADAR1 CASKI (1) 5K / well (B6)	siADAR1 CASKI (1) 5K / well INF B 1000 DIL (B7)	siADAR1 CASKI (1) 5K / well INF B 1000 DIL (B8)	siADAR1 CASKI (1) 5K / well INF B 1000 DIL (B9)	siADAR1 CASKI (1) 5K / well INF B 1000 DIL (B10)	siADAR1 CASKI (1) 5K / well INF B 1000 DIL (B11)	siADAR1 CASKI (1) 5K / well INF B 1000 DIL (B12)					MEDIA	SD	SEM	MEDIA	SD	SEM	days
0	1	1	1	1	1	1	1	1	1	1	1					1	0	0	1	0	0	0
1	1.35054	1.40507	1.32279	1.29795	1.30535	0.909972	1.07968	1.00948	0.921736	0.75334	0.902197					1.33634	0.0434259	0.0194206	0.929402	0.110609	0.0451558	1
2	1.74455	1.71163	1.50215	1.586	1.7741	0.984012		1.02191	1.17985	0.845991	0.937273					1.66369	0.115278	0.0515538	0.993808	0.123029	0.0550202	2
3	2.92537	2.76674	2.09741	2.36169	2.9219	1.14599		1.17449	1.57577	1.02908	1.10938					2.61462	0.369327	0.165168	1.20694	0.213284	0.0953837	3
4	4.67878	4.80685	3.11557	3.62259		1.41901		1.47463		1.348	1.53595					4.05595	0.821355	0.367321	1.4444	0.0800691	0.0400345	4
5	7.56027	9.19417	6.27416	6.09974	9.15876	2.38755		2.30136		2.12226	1.97346					7.65742	1.49707	0.669509	2.19616	0.185069	0.0925347	5

[truncated: 6 more sheets: FIG. 6A , FIG. 6B, FIG. 6C, FIG. 7, FIG. S2, FIG. S4]
